# Supplementary material for: Deforestation effects and house invasion by chagas disease vectors in Brazil
Source: Sci Rep. 2025 Oct 31;15:38218. doi: 10.1038/s41598-025-22086-z (PMC12579252; doi:10.1038/s41598-025-22086-z)
Supplement: Supplementary file 1 — Supplementary Material 1 [file 41598_2025_22086_MOESM1_ESM.zip]

Archive with 3 entries (3 files):
- DATASERIE SALVADOR MAPBIOMAS & INMET.xlsx
- Data dictionary.docx
- Manuscrip Supplemantary materials.docx
