# Supplementary material for: Deforestation effects and house invasion by chagas disease vectors in Brazil
Source: Sci Rep. 2025 Oct 31;15:38218. doi: 10.1038/s41598-025-22086-z (PMC12579252; doi:10.1038/s41598-025-22086-z)
Supplement: Supplementary file 1 — Supplementary Material 1 [file 41598_2025_22086_MOESM1_ESM.zip › DATASERIE SALVADOR MAPBIOMAS & INMET.xlsx]

## Sheet: SSA_coverage1985_2022
Class	Class Name	Cod + Class Name	y1985	y1986	y1987	y1988	y1989	y1990	y1991	y1992	y1993	y1994	y1995	y1996	y1997	y1998	y1999	y2000	y2001	y2002	y2003	y2004	y2005	y2006	y2007	y2008	y2009	y2010	y2011	y2012	y2013	y2014	y2015	y2016	y2017	y2018	y2019	y2020	y2021	y2022
0	Non classified	0 - Non classified	1510	1496	1503	1498	1491	1493	1485	1483	1482	1486	1483	1484	1498	1491	1492	1490	1487	1484	1482	1487	1487	1484	1485	1481	1480	1478	1487	1481	1481	1483	1484	1480	1481	1479	1483	1477	1479	1476
3	Forest Formation	3 - Forest Formation	57304	57935	49521	47309	45710	44716	44084	44953	45365	48507	48876	48784	50273	50709	49528	49244	48721	48123	50620	50586	50503	49726	48862	48357	48037	47772	47243	46794	45623	45128	45096	45379	44923	45339	45259	46117	47025	47319
5	Mangroove	5 - Mangroove	319	341	342	358	378	405	412	408	419	421	419	422	410	399	389	395	388	380	394	390	389	394	407	398	396	386	394	394	390	400	397	393	390	393	391	389	394	394
11	Wetland	11 - Wetland	4904	4028	2928	2542	2339	1775	1568	1408	1144	1022	949	880	853	781	735	738	686	666	644	598	564	504	495	489	490	490	448	442	440	0	0	0	0	0	0	0	0	0
13	Others non forest formation	13 - Others non forest formation	58	26	26	24	24	24	0	0	0	0	0	0	0	0	0	0	0	0	0	0	0	0	0	0	0	0	0	0	0	433	382	368	399	451	453	521	534	621
15	Pasture	15 - Pasture	3751	3243	4213	6161	6731	5762	5281	4428	4111	4551	5534	5518	5695	5668	5130	4414	4579	5108	5069	4673	4617	4213	3581	3111	2960	2530	2408	2336	2440	2914	3346	3204	3226	3288	3850	5065	6771	8267
21	Mosaic of Uses	21 - Mosaic of Uses	147559	143305	148147	144659	143096	139709	138702	135988	133665	128188	122620	116892	105124	99449	97415	97054	93604	91197	85309	84302	82372	81906	81982	78605	76987	74866	73047	71969	71080	70449	67523	65899	65236	63312	61436	58387	55276	51400
23	Beach, dune and sand spot	23 - Beach, dune and sand spot	11912	12156	12202	12096	11831	11540	11480	11589	11489	11627	11871	11639	9772	8283	8262	8472	8657	8806	8841	8707	8336	8034	8037	8315	8580	8673	8535	8287	7805	7334	7000	6784	6642	6652	6627	6631	6630	6630
24	Urban Area	24 - Urban Area	73700	83051	87156	92674	96334	102417	104850	108065	111235	113635	117918	124506	136821	143738	147592	149143	153036	155701	158961	160382	162677	164866	166338	170442	172200	175163	177915	179980	182820	184024	187031	188841	190258	191779	193203	193946	194127	195524
25	Others non vegetated areas	25 - Others non vegetated areas	8761	4624	4561	3770	3540	3386	3117	2869	2436	2004	1702	1430	1435	1743	1777	2004	1972	1809	1392	1304	1282	1291	1413	1256	1166	1145	1137	1254	1196	1306	1248	1252	1209	1144	1147	1260	1514	2075
30	Mining	30 - Mining	540	642	691	741	760	774	802	819	879	890	900	935	992	1075	1226	1301	1328	1342	1380	1564	1600	1620	1646	1659	1687	1760	1863	1880	1891	1912	1950	1983	2018	2040	2111	2116	2116	2122
32	Hypersaline tydal flat	32 - Hypersaline tydal flat	82	90	90	35	21	22	52	92	115	154	126	41	24	13	51	82	90	84	128	138	176	188	181	169	101	101	112	112	19	0	0	0	0	0	0	0	0	0
33	River, lake and Ocean	33 - River, lake and Ocean	9277	8817	8371	7908	7503	7730	7918	7613	7347	7188	7262	7107	6605	6176	6000	5262	5046	4860	5111	5200	5268	5034	4820	4888	5078	4758	4525	4200	3947	3738	3695	3528	3329	3202	3177	3273	3304	3342
49	Wooded sandbank vegetation	49 - Wooded sandbank vegetation	442	376	383	359	376	381	383	419	447	461	474	496	632	609	537	535	540	574	803	803	863	874	887	964	972	1012	1020	1005	1002	1013	982	1023	1023	1055	997	952	964	964
50	Herbaceous sandbank vegetation	50 - Herbaceous sandbank vegetation	15	4	0	0	0	0	0	0	0	0	0	0	0	0	0	0	0	0	0	0	0	0	0	0	0	0	0	0	0	0	0	0	0	0	0	0	0	0
SUM	-	-	320134	320134	320134	320134	320134	320134	320134	320134	320134	320134	320134	320134	320134	320134	320134	320134	320134	320134	320134	320134	320134	320134	320134	320134	320134	320134	320134	320134	320134	320134	320134	320134	320134	320134	320134	320134	320134	320134
Class	Class Name	Cod + Class Name	y1985	y1986	y1987	y1988	y1989	y1990	y1991	y1992	y1993	y1994	y1995	y1996	y1997	y1998	y1999	y2000	y2001	y2002	y2003	y2004	y2005	y2006	y2007	y2008	y2009	y2010	y2011	y2012	y2013	y2014	y2015	y2016	y2017	y2018	y2019	y2020	y2021	y2022
3	Forest Formation	3 - Forest Formation	0.179	0.180971	0.154688	0.147779	0.142784	0.139679	0.137705	0.140419	0.141706	0.151521	0.152674	0.152386	0.157037	0.158399	0.15471	0.153823	0.152189	0.150321	0.158121	0.158015	0.157756	0.155329	0.15263	0.151052	0.150053	0.149225	0.147573	0.14617	0.142512	0.140966	0.140866	0.14175	0.140326	0.141625	0.141375	0.144055	0.146892	0.14781
21	Mosaic of Uses	21 - Mosaic of Uses	0.460929	0.447641	0.462766	0.45187	0.446988	0.436408	0.433262	0.424785	0.417528	0.40042	0.383027	0.365135	0.328375	0.310648	0.304294	0.303167	0.29239	0.284871	0.266479	0.263333	0.257305	0.255849	0.256087	0.245538	0.240484	0.233858	0.228176	0.224809	0.222032	0.220061	0.210921	0.205848	0.203777	0.197767	0.191907	0.182383	0.172665	0.160558
24	Urban Area	24 - Urban Area	0.230216	0.259426	0.272248	0.289485	0.300918	0.319919	0.327519	0.337562	0.347464	0.354961	0.36834	0.388918	0.427387	0.448993	0.461032	0.465877	0.478037	0.486362	0.496545	0.500984	0.508153	0.514991	0.519589	0.532408	0.5379	0.547155	0.555752	0.562202	0.571073	0.574834	0.584227	0.589881	0.594307	0.599059	0.603507	0.605828	0.606393	0.610757
0	Non classified	0 - Non classified	0.00471677	0.00467304	0.00469491	0.00467929	0.00465742	0.00466367	0.00463868	0.00463244	0.00462931	0.00464181	0.00463244	0.00463556	0.00467929	0.00465742	0.00466055	0.0046543	0.00464493	0.00463556	0.00462931	0.00464493	0.00464493	0.00463556	0.00463868	0.00462619	0.00462306	0.00461682	0.00464493	0.00462619	0.00462619	0.00463244	0.00463556	0.00462306	0.00462619	0.00461994	0.00463244	0.00461369	0.00461994	0.00461057
5	Mangroove	5 - Mangroove	0.000996458	0.00106518	0.0010683	0.00111828	0.00118076	0.0012651	0.00128696	0.00127447	0.00130883	0.00131507	0.00130883	0.0013182	0.00128071	0.00124635	0.00121512	0.00123386	0.00121199	0.001187	0.00123073	0.00121824	0.00121512	0.00123073	0.00127134	0.00124323	0.00123698	0.00120575	0.00123073	0.00123073	0.00121824	0.00124948	0.00124011	0.00122761	0.00121824	0.00122761	0.00122136	0.00121512	0.00123073	0.00123073
11	Wetland	11 - Wetland	0.0153186	0.0125822	0.00914617	0.00794042	0.00730632	0.00554455	0.00489795	0.00439816	0.0035735	0.00319241	0.00296438	0.00274885	0.00266451	0.0024396	0.00229591	0.00230528	0.00214285	0.00208038	0.00201166	0.00186797	0.00176176	0.00157434	0.00154623	0.00152749	0.00153061	0.00153061	0.00139941	0.00138067	0.00137442	0	0	0	0	0	0	0	0	0
13	Others non forest formation	13 - Others non forest formation	0.000181174	8.1216e-05	8.1216e-05	7.49686e-05	7.49686e-05	7.49686e-05	0	0	0	0	0	0	0	0	0	0	0	0	0	0	0	0	0	0	0	0	0	0	0	0.00135256	0.00119325	0.00114952	0.00124635	0.00140879	0.00141503	0.00162744	0.00166805	0.00193981
15	Pasture	15 - Pasture	0.011717	0.0101301	0.0131601	0.0192451	0.0210256	0.0179987	0.0164962	0.0138317	0.0128415	0.0142159	0.0172865	0.0172365	0.0177894	0.0177051	0.0160245	0.013788	0.0143034	0.0159558	0.015834	0.014597	0.0144221	0.0131601	0.0111859	0.00971781	0.00924613	0.00790294	0.00752185	0.00729694	0.00762181	0.00910244	0.0104519	0.0100083	0.010077	0.0102707	0.0120262	0.0158215	0.0211505	0.0258236
23	Beach, dune and sand spot	23 - Beach, dune and sand spot	0.0372094	0.0379716	0.0381153	0.0377842	0.0369564	0.0360474	0.03586	0.0362005	0.0358881	0.0363192	0.0370813	0.0363567	0.0305247	0.0258735	0.0258079	0.0264639	0.0270418	0.0275072	0.0276166	0.027198	0.0260391	0.0250957	0.0251051	0.0259735	0.0268013	0.0270918	0.0266607	0.025886	0.0243804	0.0229092	0.0218658	0.0211911	0.0207476	0.0207788	0.0207007	0.0207132	0.0207101	0.0207101
25	Others non vegetated areas	25 - Others non vegetated areas	0.0273667	0.014444	0.0142472	0.0117763	0.0110579	0.0105768	0.00973655	0.00896187	0.00760931	0.00625988	0.00531652	0.00446688	0.0044825	0.0054446	0.0055508	0.00625988	0.00615992	0.00565076	0.00434818	0.00407329	0.00400457	0.00403269	0.00441378	0.00392336	0.00364222	0.00357663	0.00355164	0.00391711	0.00373594	0.00407954	0.00389837	0.00391086	0.00377654	0.0035735	0.00358287	0.00393585	0.00472927	0.00648166
30	Mining	30 - Mining	0.00168679	0.00200541	0.00215847	0.00231466	0.00237401	0.00241774	0.0025052	0.0025583	0.00274573	0.00278009	0.00281132	0.00292065	0.0030987	0.00335797	0.00382965	0.00406392	0.00414826	0.00419199	0.00431069	0.00488545	0.00499791	0.00506038	0.0051416	0.0051822	0.00526967	0.0054977	0.00581944	0.00587254	0.0059069	0.0059725	0.0060912	0.00619428	0.00630361	0.00637233	0.00659411	0.00660973	0.00660973	0.00662847
32	Hypersaline tydal flat	32 - Hypersaline tydal flat	0.000256143	0.000281132	0.000281132	0.000109329	6.55975e-05	6.87212e-05	0.000162432	0.00028738	0.000359225	0.000481049	0.000393585	0.000128071	7.49686e-05	4.0608e-05	0.000159308	0.000256143	0.000281132	0.00026239	0.000399833	0.000431069	0.00054977	0.000587254	0.000565388	0.000527904	0.000315493	0.000315493	0.000349853	0.000349853	5.93501e-05	0	0	0	0	0	0	0	0	0
33	River, lake and Ocean	33 - River, lake and Ocean	0.0289785	0.0275416	0.0261484	0.0247022	0.0234371	0.0241461	0.0247334	0.0237807	0.0229498	0.0224531	0.0226843	0.0222001	0.020632	0.0192919	0.0187422	0.0164369	0.0157621	0.0151811	0.0159652	0.0162432	0.0164556	0.0157247	0.0150562	0.0152686	0.0158621	0.0148625	0.0141347	0.0131195	0.0123292	0.0116764	0.011542	0.0110204	0.0103988	0.0100021	0.00992397	0.0102238	0.0103207	0.0104394
49	Wooded sandbank vegetation	49 - Wooded sandbank vegetation	0.00138067	0.00117451	0.00119637	0.00112141	0.00117451	0.00119013	0.00119637	0.00130883	0.00139629	0.00144002	0.00148063	0.00154935	0.00197417	0.00190233	0.00167742	0.00167118	0.00168679	0.001793	0.00250832	0.00250832	0.00269575	0.00273011	0.00277071	0.00301124	0.00303623	0.00316118	0.00318617	0.00313931	0.00312994	0.0031643	0.00306747	0.00319554	0.00319554	0.0032955	0.00311432	0.00297375	0.00301124	0.00301124
50	Herbaceous sandbank vegetation	50 - Herbaceous sandbank vegetation	4.68554e-05	1.24948e-05	0	0	0	0	0	0	0	0	0	0	0	0	0	0	0	0	0	0	0	0	0	0	0	0	0	0	0	0	0	0	0	0	0	0	0	0
SUM	-	-	0.129855	0.111962	0.110298	0.110866	0.10931	0.103994	0.101514	0.0972343	0.0933016	0.0930985	0.0959598	0.0935608	0.087201	0.0819594	0.0799634	0.0771333	0.0773832	0.0784453	0.0788545	0.0776675	0.0767866	0.0738316	0.071695	0.0710015	0.0715638	0.0697614	0.0684994	0.0668189	0.0643824	0.0641388	0.0639857	0.0625207	0.0615898	0.0615492	0.063211	0.0677341	0.0740502	0.0808755

## Sheet: SSA1985_2022r
Class	ClassName	Cod_ClassName	y1985	y1986	y1987	y1988	y1989	y1990	y1991	y1992	y1993	y1994	y1995	y1996	y1997	y1998	y1999	y2000	y2001	y2002	y2003	y2004	y2005	y2006	y2007	y2008	y2009	y2010	y2011	y2012	y2013	y2014	y2015	y2016	y2017	y2018	y2019	y2020	y2021	y2022
0	Non classified	0 - Non classified	0.00471677	0.00467304	0.00469491	0.00467929	0.00465742	0.00466367	0.00463868	0.00463244	0.00462931	0.00464181	0.00463244	0.00463556	0.00467929	0.00465742	0.00466055	0.0046543	0.00464493	0.00463556	0.00462931	0.00464493	0.00464493	0.00463556	0.00463868	0.00462619	0.00462306	0.00461682	0.00464493	0.00462619	0.00462619	0.00463244	0.00463556	0.00462306	0.00462619	0.00461994	0.00463244	0.00461369	0.00461994	0.00461057
3	Forest Formation	3 - Forest Formation	0.179	0.180971	0.154688	0.147779	0.142784	0.139679	0.137705	0.140419	0.141706	0.151521	0.152674	0.152386	0.157037	0.158399	0.15471	0.153823	0.152189	0.150321	0.158121	0.158015	0.157756	0.155329	0.15263	0.151052	0.150053	0.149225	0.147573	0.14617	0.142512	0.140966	0.140866	0.14175	0.140326	0.141625	0.141375	0.144055	0.146892	0.14781
5	Mangroove	5 - Mangroove	0.000996458	0.00106518	0.0010683	0.00111828	0.00118076	0.0012651	0.00128696	0.00127447	0.00130883	0.00131507	0.00130883	0.0013182	0.00128071	0.00124635	0.00121512	0.00123386	0.00121199	0.001187	0.00123073	0.00121824	0.00121512	0.00123073	0.00127134	0.00124323	0.00123698	0.00120575	0.00123073	0.00123073	0.00121824	0.00124948	0.00124011	0.00122761	0.00121824	0.00122761	0.00122136	0.00121512	0.00123073	0.00123073
11	Wetland	11 - Wetland	0.0153186	0.0125822	0.00914617	0.00794042	0.00730632	0.00554455	0.00489795	0.00439816	0.0035735	0.00319241	0.00296438	0.00274885	0.00266451	0.0024396	0.00229591	0.00230528	0.00214285	0.00208038	0.00201166	0.00186797	0.00176176	0.00157434	0.00154623	0.00152749	0.00153061	0.00153061	0.00139941	0.00138067	0.00137442	0	0	0	0	0	0	0	0	0
13	Others non forest formation	13 - Others non forest formation	0.000181174	8.1216e-05	8.1216e-05	7.49686e-05	7.49686e-05	7.49686e-05	0	0	0	0	0	0	0	0	0	0	0	0	0	0	0	0	0	0	0	0	0	0	0	0.00135256	0.00119325	0.00114952	0.00124635	0.00140879	0.00141503	0.00162744	0.00166805	0.00193981
15	Pasture	15 - Pasture	0.011717	0.0101301	0.0131601	0.0192451	0.0210256	0.0179987	0.0164962	0.0138317	0.0128415	0.0142159	0.0172865	0.0172365	0.0177894	0.0177051	0.0160245	0.013788	0.0143034	0.0159558	0.015834	0.014597	0.0144221	0.0131601	0.0111859	0.00971781	0.00924613	0.00790294	0.00752185	0.00729694	0.00762181	0.00910244	0.0104519	0.0100083	0.010077	0.0102707	0.0120262	0.0158215	0.0211505	0.0258236
21	Mosaic of Uses	21 - Mosaic of Uses	0.460929	0.447641	0.462766	0.45187	0.446988	0.436408	0.433262	0.424785	0.417528	0.40042	0.383027	0.365135	0.328375	0.310648	0.304294	0.303167	0.29239	0.284871	0.266479	0.263333	0.257305	0.255849	0.256087	0.245538	0.240484	0.233858	0.228176	0.224809	0.222032	0.220061	0.210921	0.205848	0.203777	0.197767	0.191907	0.182383	0.172665	0.160558
23	Beach, dune and sand spot	23 - Beach, dune and sand spot	0.0372094	0.0379716	0.0381153	0.0377842	0.0369564	0.0360474	0.03586	0.0362005	0.0358881	0.0363192	0.0370813	0.0363567	0.0305247	0.0258735	0.0258079	0.0264639	0.0270418	0.0275072	0.0276166	0.027198	0.0260391	0.0250957	0.0251051	0.0259735	0.0268013	0.0270918	0.0266607	0.025886	0.0243804	0.0229092	0.0218658	0.0211911	0.0207476	0.0207788	0.0207007	0.0207132	0.0207101	0.0207101
24	Urban Area	24 - Urban Area	0.230216	0.259426	0.272248	0.289485	0.300918	0.319919	0.327519	0.337562	0.347464	0.354961	0.36834	0.388918	0.427387	0.448993	0.461032	0.465877	0.478037	0.486362	0.496545	0.500984	0.508153	0.514991	0.519589	0.532408	0.5379	0.547155	0.555752	0.562202	0.571073	0.574834	0.584227	0.589881	0.594307	0.599059	0.603507	0.605828	0.606393	0.610757
25	Others non vegetated areas	25 - Others non vegetated areas	0.0273667	0.014444	0.0142472	0.0117763	0.0110579	0.0105768	0.00973655	0.00896187	0.00760931	0.00625988	0.00531652	0.00446688	0.0044825	0.0054446	0.0055508	0.00625988	0.00615992	0.00565076	0.00434818	0.00407329	0.00400457	0.00403269	0.00441378	0.00392336	0.00364222	0.00357663	0.00355164	0.00391711	0.00373594	0.00407954	0.00389837	0.00391086	0.00377654	0.0035735	0.00358287	0.00393585	0.00472927	0.00648166
30	Mining	30 - Mining	0.00168679	0.00200541	0.00215847	0.00231466	0.00237401	0.00241774	0.0025052	0.0025583	0.00274573	0.00278009	0.00281132	0.00292065	0.0030987	0.00335797	0.00382965	0.00406392	0.00414826	0.00419199	0.00431069	0.00488545	0.00499791	0.00506038	0.0051416	0.0051822	0.00526967	0.0054977	0.00581944	0.00587254	0.0059069	0.0059725	0.0060912	0.00619428	0.00630361	0.00637233	0.00659411	0.00660973	0.00660973	0.00662847
32	Hypersaline tydal flat	32 - Hypersaline tydal flat	0.000256143	0.000281132	0.000281132	0.000109329	6.55975e-05	6.87212e-05	0.000162432	0.00028738	0.000359225	0.000481049	0.000393585	0.000128071	7.49686e-05	4.0608e-05	0.000159308	0.000256143	0.000281132	0.00026239	0.000399833	0.000431069	0.00054977	0.000587254	0.000565388	0.000527904	0.000315493	0.000315493	0.000349853	0.000349853	5.93501e-05	0	0	0	0	0	0	0	0	0
33	River, lake and Ocean	33 - River, lake and Ocean	0.0289785	0.0275416	0.0261484	0.0247022	0.0234371	0.0241461	0.0247334	0.0237807	0.0229498	0.0224531	0.0226843	0.0222001	0.020632	0.0192919	0.0187422	0.0164369	0.0157621	0.0151811	0.0159652	0.0162432	0.0164556	0.0157247	0.0150562	0.0152686	0.0158621	0.0148625	0.0141347	0.0131195	0.0123292	0.0116764	0.011542	0.0110204	0.0103988	0.0100021	0.00992397	0.0102238	0.0103207	0.0104394
49	Wooded sandbank vegetation	49 - Wooded sandbank vegetation	0.00138067	0.00117451	0.00119637	0.00112141	0.00117451	0.00119013	0.00119637	0.00130883	0.00139629	0.00144002	0.00148063	0.00154935	0.00197417	0.00190233	0.00167742	0.00167118	0.00168679	0.001793	0.00250832	0.00250832	0.00269575	0.00273011	0.00277071	0.00301124	0.00303623	0.00316118	0.00318617	0.00313931	0.00312994	0.0031643	0.00306747	0.00319554	0.00319554	0.0032955	0.00311432	0.00297375	0.00301124	0.00301124
50	Herbaceous sandbank vegetation	50 - Herbaceous sandbank vegetation	4.68554e-05	1.24948e-05	0	0	0	0	0	0	0	0	0	0	0	0	0	0	0	0	0	0	0	0	0	0	0	0	0	0	0	0	0	0	0	0	0	0	0	0
99	Annual Max Temperature	Annual Max Temperature	28.3333	28.0727	29.225	28.4667	28.2667	28.6909	28.3	28.4	29.0083	28.7417	29.025	28.5417	28.5667	29.4667	28.5167	28.8	28.9667	29.1833	29.4167	28.9917	29.3417	29.3417	29.2667	29.3667	29.575	29.3333	28.6333	29.1	29.1417	28.3583	29.2083	29.4583	29.0917	30.4	30.5	30.5	30.6	30.7

## Sheet: SSA_DATA
NomeBairro	Area	Cod_Bairro	corte	propF07	propF19	propIU07	propIU19	Fdifer	IUdifer	F_cl03_07	F_cl03_19	IU_cl24_07	IU_cl24_19	F	IU	OO
Cajazeiras VII	408602	135	1	5.59	7.2	63.32	65.71	1.61	2.39	22825.3	29403.6	258722	268492	-6578.35	9770.21	-0.673307
Moradas da Lagoa	1.34472e+06	157	1	0.6	1.83	91.93	92.69	1.23	0.76	8125.33	24550.3	1.23618e+06	1.24642e+06	-16425	10236.2	-1.60459
Stella Maris	5.62533e+06	79	1	0.24	1.45	60.51	66.98	1.21	6.47	13372.9	81353.1	3.40401e+06	3.76771e+06	-67980.2	363703	-0.186912
Resgate	442994	47	1	7.09	8.04	89.46	90.06	0.95	0.6	31402.5	35629.7	396323	398939	-4227.21	2615.33	-1.61632
Matatu	656753	37	1	3.79	4.19	95.36	95.63	0.4	0.27	24890.4	27505.6	626292	628035	-2615.19	1743.45	-1.50001
Centro	853915	18	1	0.06	0.44	97.58	98.98	0.38	1.4	516.48	3722.51	833253	845163	-3206.03	11910.8	-0.269171
Dom Avelar	766184	124	1	0.84	1.18	96.67	97.86	0.34	1.19	6441.53	9057.52	740649	749823	-2615.99	9174.34	-0.285142
Pirajß	1.09447e+07	120	1	50.12	50.39	31.78	36.77	0.27	4.99	5.4852e+06	5.51518e+06	3.47817e+06	4.02408e+06	-29975	545909	-0.0549084
Cajazeiras VI	419589	133	1	1.04	1.25	85.97	88.13	0.21	2.16	4360.06	5232.07	360738	369797	-872.01	9058.48	-0.0962645
Jardim ArmaþÒo	1.03243e+06	27	1	2.87	3.04	85.44	89.64	0.17	4.2	29637.6	31381	882074	925495	-1743.39	43421	-0.0401509
Vila Canßria	897105	123	1	4.37	4.49	70.44	78.73	0.12	8.29	39233.8	40257.2	631958	706302	-1023.42	74343.9	-0.013766
Santa Cruz	600953	10	1	0.48	0.6	98.82	99.48	0.12	0.66	2862.62	3584.57	593862	597806	-721.95	3943.72	-0.183063
Uruguai	909193	107	1	0	0.09	98.8	98.8	0.09	0		799.74	898277	898277	-799.74	0	#DIV/0!
Nordeste de Amaralina	642741	9	1	0	0.02	99.73	99.79	0.02	0.06		125.55	641026	641389	-125.55	363.05	-0.34582
Beiru/Tancredo Neves	1.60206e+06	70	1	0.01	0.01	99.99	99.99	0	0	193.58	193.59	1.60195e+06	1.60195e+06	-0.01	0	#DIV/0!
Lapinha	326005	58	1	0	0	100.07	100.07	0	0			326241	326241	0	0	#DIV/0!
Barris	445581	19	1	0	0	100.07	100.07	0	0			445896	445896	0	0	#DIV/0!
Garcia	792749	15	1	0	0	100.07	100.07	0	0			793308	793308	0	0	#DIV/0!
Maca·bas	296843	54	1	0	0	100.07	100.07	0	0			297059	297059	0	0	#DIV/0!
Barbalho	523481	56	1	0	0	100.07	100.07	0	0			523857	523857	0	0	#DIV/0!
Sa·de	284113	35	1	0	0	100.07	100.07	0	0			284313	284313	0	0	#DIV/0!
Centro Hist¾rico	388863	33	1	0	0	100.07	100.07	0	0			389138	389138	0	0	#DIV/0!
Santo Ant¶nio	329878	57	1	0	0	100.07	100.07	0	0			330111	330111	0	0	#DIV/0!
Canela	365504	16	1	0	0	100.07	100.07	0	0			365762	365762	0	0	#DIV/0!
Alto das Pombas	133995	5	1	0	0	100.07	100.07	0	0			134090	134090	0	0	#DIV/0!
Vale das Pedrinhas	155927	7	1	0	0	100.07	100.07	0	0			156041	156041	0	0	#DIV/0!
Itaigara	1.24901e+06	24	1	0	0	100.07	100.07	0	0			1.2499e+06	1.2499e+06	0	0	#DIV/0!
Caminho das ┴rvores	2.04522e+06	29	1	0	0	100.07	100.07	0	0			2.04668e+06	2.04668e+06	0	0	#DIV/0!
Baixa de Quintas	246700	53	1	0	0	100.07	100.07	0	0			246878	246878	0	0	#DIV/0!
Caixa D'┴gua	803042	55	1	0	0	100.07	100.07	0	0			803625	803625	0	0	#DIV/0!
Liberdade	1.21244e+06	59	1	0	0	100.07	100.07	0	0			1.21332e+06	1.21332e+06	0	0	#DIV/0!
Pero Vaz	456757	60	1	0	0	100.07	100.07	0	0			457088	457088	0	0	#DIV/0!
Curuzu	385500	61	1	0	0	100.07	100.07	0	0			385779	385779	0	0	#DIV/0!
Santa M¶nica	319203	62	1	0	0	100.07	100.07	0	0			319434	319434	0	0	#DIV/0!
Cidade Nova	593731	51	1	0	0	100.07	100.07	0	0			594161	594161	0	0	#DIV/0!
Pau Mi·do	704380	50	1	0	0	100.07	100.07	0	0			704889	704889	0	0	#DIV/0!
IAPI	983229	63	1	0	0	100.07	100.07	0	0			983938	983938	0	0	#DIV/0!
Jardim Santo Inßcio	372895	97	1	0	0	100.07	100.07	0	0			373163	373163	0	0	#DIV/0!
Engomadeira	354000	69	1	0	0	100.07	100.07	0	0			354252	354252	0	0	#DIV/0!
Massaranduba	530152	108	1	0	0	99.1	99.1	0	0			525364	525364	0	0	#DIV/0!
Mangueira	282446	115	1	0	0	99.57	99.57	0	0			281229	281229	0	0	#DIV/0!
Capelinha	420141	103	1	0	0	100.07	100.07	0	0			420445	420445	0	0	#DIV/0!
SÒo Caetano	1.69333e+06	102	1	0	0	100.07	100.07	0	0			1.69455e+06	1.69455e+06	0	0	#DIV/0!
Fazenda Grande do Retiro	1.48292e+06	64	1	0	0	100.07	100.07	0	0			1483988	1483988	0	0	#DIV/0!
Bom Juß	421527	65	1	0	0	100.07	100.07	0	0			421831	421831	0	0	#DIV/0!
Engenho Velho da FederaþÒo	600829	13	1	0	0	100.07	100.07	0	0			601268	601268	0	0	#DIV/0!
Engenho Velho de Brotas	939668	21	1	0	0	100	100	0	0			939699	939699	0	0	#DIV/0!
Cosme de Farias	963085	30	1	0	0	100.07	100.07	0	0			963783	963783	0	0	#DIV/0!
Boa Vista de Brotas	211563	31	1	0	0	100.07	100.07	0	0			211715	211715	0	0	#DIV/0!
Mares	264939	106	1	0	0	100.07	100.07	0	0			265127	265127	0	0	#DIV/0!
Roma	269908	111	1	0	0	99.66	99.66	0	0			268999	268999	0	0	#DIV/0!
Boa Viagem	239873	112	1	0	0	98.14	98.14	0	0			235414	235414	0	0	#DIV/0!
Jardim Cruzeiro/Vila Ruy Barbosa	420418	109	1	0	0	100.07	100.07	0	0			420721	420721	0	0	#DIV/0!
Caminho de Areia	371448	110	1	0	0	100.07	100.07	0	0			371711	371711	0	0	#DIV/0!
Fazenda Coutos	854603	158	1	0	0	100.07	100.07	0	0			855216	855216	0	0	#DIV/0!
Porto Seco Pirajß	1.11425e+06	121	1	0	0	100.07	100.07	0	0	16.27		1.11503e+06	1.11504e+06	16.27	16.28	0.999386
Alto do Cabrito	1.11294e+06	118	1	0.01	0.01	97.3	98.4	0	1.1	110.12	110.12	1.08289e+06	1.09509e+06	0	12200.7	0
NazarÚ	1.1139e+06	32	1	0	0	99.65	99.86	0	0.21			1.10996e+06	1.11239e+06	0	2429.55	0
Toror¾	439404	20	1	0	0	71.93	74.55	0	2.62			316067	327584	0	11517.8	0
ComÚrcio	1.38983e+06	34	1	0	0	97.36	97.73	0	0.37			1.35318e+06	1.35831e+06	0	5125.2	0
Graþa	860294	2	1	0	0	96.67	97.66	0	0.99			831605	840205	0	8599.8	0
Chapada do Rio Vermelho	611585	11	1	0	0	98.48	98.69	0	0.21			602288	603584	0	1296.56	0
Alto do Coqueirinho	465585	76	1	0	0	99.8	100.07	0	0.27			464635	465904	0	1268.4	0
Ribeira	856759	116	1	0	0	97.24	97.49	0	0.25			833128	835221	0	2092.97	0
Santa Luzia	400259	104	1	0	0	98.65	98.85	0	0.2			394857	395669	0	811.71	0
Bonfim	900607	114	1	0	0	99.47	99.47	0	0			895834	895835	0	1.05	0
Saramandaia	327726	40	1	0	0	99.17	100.07	0	0.9			325008	327962	0	2953.66	0
Calþada	735142	105	1	0	0	97.96	97.87	0	-0.09			720117	719510	0	-607.1	0
Monte Serrat	417967	113	1	0	0	96.1	96.65	0	0.55			401658	403950	0	2292.25	0
Costa Azul	1.04293e+06	26	1	0	0	95.8	96.49	0	0.69			999168	1.0063e+06	0	7137.34	0
Amaralina	479890	8	1	0	0	82.75	83.79	0	1.04			397110	402104	0	4994.46	0
Rio Vermelho	1.72855e+06	6	1	0	0	81.56	84.8	0	3.24			1.40975e+06	1.46582e+06	0	56068.7	0
Arenoso	550045	71	1	1.73	1.72	95.06	96.37	-0.01	1.31	9492.53	9439.46	522875	530089	53.07	7214.01	0.00735652
Jardim Cajazeiras	690527	122	1	0.01	0	95.2	99.95	-0.01	4.75	53.96		657354	690161	53.96	32807.6	0.00164474
Calabar	141302	4	1	0.03	0	100.04	100.07	-0.03	0.03	47.27		141356	141403	47.27	47.27	1
Pituba	4.44412e+06	25	1	11.8	11.74	84.68	85.43	-0.06	0.75	524488	521897	3.76309e+06	3.79642e+06	2591.14	33329.1	0.0777441
Marechal Rondon	648431	119	1	0.08	0	97.01	97.05	-0.08	0.04	486.89		629065	629286	486.89	221.04	2.20272
STIEP	1.24534e+06	28	1	4.64	4.48	95.08	100.07	-0.16	4.99	57772.4	55790.6	1.18409e+06	1.24623e+06	1981.75	62131	0.0318963
Novo Marotinho	239647	92	1	15.21	14.94	77.75	82.95	-0.27	5.2	36443.1	35797.3	186330	198792	645.77	12461.8	0.0518201
Cajazeiras IV	373512	132	1	12.2	11.89	57.57	61.22	-0.31	3.65	45557.7	44421.6	215020	228667	1136.09	13647.1	0.0832478
Aeroporto	10432933	80	1	11.42	11.07	47.62	47.48	-0.35	-0.14	1.19135e+06	1.15464e+06	4.9683e+06	4.95378e+06	36701	-14518.7	-2.52785
Nova Sussuarana	489039	88	1	0.81	0.44	99.26	99.48	-0.37	0.22	3943.74	2173.42	485441	486493	1770.32	1051.8	1.68313
Santo Agostinho	216062	36	1	4.22	3.81	90.18	90.18	-0.41	0	9107.18	8235.44	194853	194853	871.74	0.01	87174
Sussuarana	1.54635e+06	90	1	6.87	6.45	87.99	91.73	-0.42	3.74	106304	99738	1.36062e+06	1.41847e+06	6566.19	57841.1	0.113521
Cassange	1.5125e+07	141	1	48.55	48.11	5.81	10.46	-0.44	4.65	7.34317e+06	7.27612e+06	879122	1.58157e+06	67050.9	702452	0.0954527
Boca da Mata	1.43371e+06	129	1	32.15	31.69	37.27	44.72	-0.46	7.45	460875	454363	534316	641193	6511.67	106877	0.0609267
ItapuÒ	9.86868e+06	78	1	2.62	2.09	72.38	75.4	-0.53	3.02	258636	205765	7.14248e+06	7.44096e+06	52871.4	298482	0.177134
CalabetÒo	587856	98	1	2.99	2.46	91.95	95.1	-0.53	3.15	17566.8	14433.6	540553	559049	3133.22	18495.2	0.169407
SÒo JoÒo do Cabrito	919898	148	1	2.18	1.61	92.98	94.4	-0.57	1.42	20055.7	14823.8	855280	868409	5231.94	13129.6	0.398485
Coutos	1.78436e+06	156	1	0.59	0	96.46	97.32	-0.59	0.86	10466		1.72124e+06	1.73651e+06	10466	15275.9	0.68513
FederaþÒo	2.15055e+06	14	1	1.45	0.85	89.66	96.03	-0.6	6.37	31279.5	18371.3	1.92825e+06	2.06519e+06	12908.2	136934	0.0942655
Candeal	664307	23	1	0.62	0	95.62	98.52	-0.62	2.9	4102.32		635204	654446	4102.32	19241.8	0.213198
Boa Vista de SÒo Caetano	589587	101	1	0.62	0	92.1	97.43	-0.62	5.33	3640.03		543017	574450	3640.03	31433	0.115803
SÒo Gonþalo	754097	66	1	0.68	0	98.73	100.07	-0.68	1.34	5113.86		744531	754637	5113.86	10106	0.506023
Praia Grande	394855	153	1	0.73	0	96.83	99.36	-0.73	2.53	2881.61		382349	392320	2881.61	9971.04	0.288998
Novo Horizonte	1.00877e+06	89	1	2.79	1.94	93.14	94.85	-0.85	1.71	28153	19609.1	939559	956843	8543.91	17283.9	0.494328
SÒo Marcos	1.05895e+06	91	1	13.35	12.5	84.42	86.56	-0.85	2.14	141360	132398	893959	916635	8961.37	22676.1	0.39519
Pituaþu	6.01448e+06	73	1	48.25	47.28	33.67	36.08	-0.97	2.41	2.90199e+06	2843613	2.02509e+06	2.17028e+06	58377.4	145197	0.402057
Palestina	823450	146	1	3.62	2.58	55.27	78.09	-1.04	22.82	29784.5	21242.3	455105	643072	8542.27	187966	0.0454457
Plataforma	2.33566e+06	149	1	5.7	4.49	84.36	91.06	-1.21	6.7	133030	104946	1.97036e+06	2.12688e+06	28084.4	156523	0.179427
Castelo Branco	2.284e+06	125	1	2.75	1.45	91.73	93.6	-1.3	1.87	62782.5	33135.2	2.09506e+06	2.13783e+06	29647.3	42774.7	0.693104
Retiro	1.10222e+06	49	1	1.34	0	100.07	100.07	-1.34	0	14820.9		1.10302e+06	1.10302e+06	14820.9	0	#DIV/0!
Cabula	3.43879e+06	48	1	37.92	36.56	58.19	60.92	-1.36	2.73	1.30402e+06	1.25716e+06	2.00104e+06	2.09507e+06	46860.8	94025.7	0.498384
Saboeiro	1.01818e+06	45	1	45.88	44.51	44.06	46.69	-1.37	2.63	467115	453166	448596	475416	13949.2	26819.8	0.520108
Barra	1.35009e+06	1	1	6.76	5.36	72.35	76.14	-1.4	3.79	91217.3	72346.1	976729	1.02791e+06	18871.2	51184.4	0.36869
Cajazeiras V	649265	136	1	22.23	20.75	56.1	64.1	-1.48	8	144326	134706	364267	416153	9619.48	51886.6	0.185394
Alto da Terezinha	943040	151	1	2.61	1.11	92.46	96.55	-1.5	4.09	24600.5	10464.7	871960	910509	14135.8	38548.7	0.366699
Doron	342110	44	1	30.05	28.33	69.21	70.68	-1.72	1.47	102812	96915.3	236790	241815	5896.97	5025.2	1.17348
Periperi	3.38218e+06	154	1	5.21	3.29	75.32	83.19	-1.92	7.87	176170	111204	2.54742e+06	2.81377e+06	64966	266355	0.243908
Ondina	2.09895e+06	3	1	13.26	11.29	62.64	72.18	-1.97	9.54	278340	237018	1.31481e+06	1.51502e+06	41322.7	200208	0.206399
Bairro da Paz	1.40038e+06	77	1	2.01	0	95.06	97.97	-2.01	2.91	28216.8		1.3312e+06	1.37195e+06	28216.8	40748.6	0.692461
Brotas	5.03842e+06	12	1	3.91	1.82	90.42	96.46	-2.09	6.04	196806	91529.6	4.55591e+06	4.86014e+06	105277	304231	0.346043
ImbuÝ	2.37513e+06	42	1	16.18	14.08	80.78	83.97	-2.1	3.19	384197	334389	1.91869e+06	1.99429e+06	49808.5	75599.3	0.658849
Itacaranha	1.01799e+06	150	1	2.84	0.69	89.4	96.58	-2.15	7.18	28881.8	6976.42	910082	983138	21905.4	73055.9	0.299844
Vila Laura	837243	52	1	2.23	0	96.95	100.07	-2.23	3.12	18704.3		811732	837849	18704.3	26117.4	0.716163
Paripe	4.83839e+06	159	1	4.68	2.39	72.79	85.38	-2.29	12.59	226587	115478	3.52209e+06	4.13091e+06	111109	608817	0.1825
Boca do Rio	2.70348e+06	41	1	8.82	6.48	83.85	86.91	-2.34	3.06	238574	175257	2.26689e+06	2.34951e+06	63316.9	82623.8	0.766328
Granjas Rurais Presidente Vargas	1.54552e+06	99	1	2.92	0.55	95.17	98.01	-2.37	2.84	45197.2	8430.9	1.47088e+06	1.5147e+06	36766.3	43815.6	0.839113
Fazenda Grande I	1.23135e+06	138	1	18.57	16.2	64.73	70.14	-2.37	5.41	228669	199470	797005	863620	29199.6	66614.7	0.438336
Areia Branca	2.88011e+06	144	1	16.3	13.85	27.03	45.61	-2.45	18.58	469562	399032	778463	1.31353e+06	70530	535064	0.131816
Acupe	512474	22	1	2.47	0	94.69	99.94	-2.47	5.25	12655		485246	512187	12655	26940.7	0.469736
Lobato	1.51281e+06	117	1	2.98	0.4	90.77	94.23	-2.58	3.46	45147.4	6103.42	1.37324e+06	1.42558e+06	39044	52337.4	0.746005
Cabula VI	656324	46	1	8.09	5.51	87.77	91.61	-2.58	3.84	53089.7	36155.7	576083	601281	16934	25198	0.672039
Luiz Anselmo	958918	38	1	3.59	0.91	89.7	100.07	-2.68	10.37	34472	8717.33	860197	959610	25754.7	99413	0.259067
SÒo Crist¾vÒo	4.23386e+06	81	1	8.84	5.89	75.79	83.3	-2.95	7.51	374454	249545	3.20872e+06	3.52686e+06	124908	318136	0.392626
Rio Sena	1.04541e+06	152	1	3.17	0.17	88.04	96.49	-3	8.45	33091.8	1824.05	920400	1.00875e+06	31267.7	88354.4	0.353889
Nova Esperanþa	1.18698e+07	145	1	30	26.99	25.97	35.58	-3.01	9.61	3.56037e+06	3.20423e+06	3.08302e+06	4.22359e+06	356141	1.14057e+06	0.312249
┴guas Claras	3.54851e+06	134	1	5	1.82	81.12	90.64	-3.18	9.52	177273	64481.4	2.8787e+06	3.21641e+06	112792	337707	0.333993
Barreiras	911411	68	1	19.15	15.91	77.74	79.12	-3.24	1.38	174560	145019	708492	721080	29540.5	12588.9	2.34655
SÒo TomÚ	9.21634e+06	160	1	49.69	46.45	11.34	18.92	-3.24	7.58	4.57964e+06	4.2806e+06	1.04482e+06	1.74343e+06	299042	698611	0.428052
Cajazeiras XI	3.15623e+06	140	1	36.25	32.98	28	36.63	-3.27	8.63	1.14414e+06	1040916	883753	1.15599e+06	103221	272242	0.379152
Cajazeiras X	674638	137	1	18.72	15.38	62.01	67.52	-3.34	5.51	126305	103735	418336	455524	22570.3	37187.9	0.606926
ValÚria	1.22142e+07	147	1	25.06	21.69	45.56	55.23	-3.37	9.67	3.06114e+06	2.6494e+06	5.56496e+06	6.74579e+06	411736	1.18084e+06	0.348681
PernambuÚs	3.17308e+06	39	1	3.62	0.11	94.89	99.96	-3.51	5.07	114808	3483.57	3.01087e+06	3.17187e+06	111324	161002	0.691445
Mata Escura	2.77638e+06	96	1	27.17	23.58	62.49	68.34	-3.59	5.85	754468	654786	1.73502e+06	1.8974e+06	99682.3	162388	0.613854
Nova Constituinte	974777	155	1	6.94	3.22	66.63	74.93	-3.72	8.3	67629.5	31405.4	649489	730388	36224.1	80898.7	0.447771
Centro Administrativo da Bahia	2.12913e+06	72	1	26.95	23.1	64.06	70.3	-3.85	6.24	573820	491893	1.36382e+06	1.4967e+06	81927.4	132884	0.616533
SÒo Rafael	1.90419e+06	87	1	11.81	7.75	83.36	85.91	-4.06	2.55	224977	147519	1.58726e+06	1.63581e+06	77458.4	48546.1	1.59556
Campinas de Pirajß	957107	100	1	4.13	0	89.46	97.05	-4.13	7.59	39574.8		856214	928843	39574.8	72629.6	0.544886
Itinga	3.33959e+06	143	1	12.33	7.99	39.61	58.64	-4.34	19.03	411753	266961	1.32279e+06	1.95839e+06	144791	635591	0.227806
Cajazeiras VIII	1.27146e+06	131	1	11.75	5.85	64.57	78.8	-5.9	14.23	149435	74353.9	820987	1.00197e+06	75081	180984	0.414849
Vit¾ria	312399	17	1	21.32	15.27	64.58	68.66	-6.05	4.08	66590.1	47697.2	201744	214501	18893	12757.4	1.48094
Fazenda Grande II	2.11797e+06	130	1	29.7	23.47	45.07	55.7	-6.23	10.63	629066	496988	954527	1.17973e+06	132078	225204	0.586482
Narandiba	1.1237e+06	43	1	14.68	8.35	83.13	90.96	-6.33	7.83	164938	93786.1	934139	1.02215e+06	71152.3	88013.4	0.808426
Patamares	4.6189e+06	74	1	44.74	36.61	39.94	53.3	-8.13	13.36	2.06629e+06	1.69117e+06	1.84477e+06	2.46172e+06	375115	616949	0.608016
Canabrava	2.44022e+06	86	1	25.29	15.87	66.17	73.92	-9.42	7.75	617252	387366	1.61477e+06	1.80371e+06	229886	188942	1.2167
Fazenda Grande III	828134	128	1	27.26	17.82	56.54	71.97	-9.44	15.43	225748	147568	468192	596004	78179.9	127812	0.611678
Pau da Lima	1.1451e+06	95	1	11.51	1.83	84.35	93.22	-9.68	8.87	131751	20933.9	965867	1.06746e+06	110817	101598	1.09074
Mussurunga	4.89729e+06	82	1	23.06	13.35	53.1	66.45	-9.71	13.35	1.12941e+06	654023	2.60035e+06	3.25408e+06	475390	653730	0.727195
Vale dos Lagos	1.04159e+06	85	1	15.73	5.96	76.23	79.19	-9.77	2.96	163845	62073.2	793981	824796	101772	30815.3	3.30264
PiatÒ	6.20554e+06	75	1	17.61	7.07	70.69	83.01	-10.54	12.32	1.09295e+06	438552	4.38695e+06	5.15115e+06	654398	764194	0.856324
Sete de Abril	1.56541e+06	94	1	21.27	9.79	65.56	78.83	-11.48	13.27	332947	153308	1.02632e+06	1.23394e+06	179639	207619	0.865236
Arraial do Retiro	576804	67	1	15.21	3.08	78.35	87.63	-12.13	9.28	87750.8	17793	451931	505479	69957.7	53547.9	1.30645
Jardim das Margaridas	2.32441e+06	142	1	17.65	4.71	49.89	83.01	-12.94	33.12	410144	109369	1.15968e+06	1.92947e+06	300775	769796	0.39072
Jaguaripe I	1.38012e+06	126	1	26.65	11.48	36.91	48.87	-15.17	11.96	367740	158415	509448	674536	209326	165088	1.26796
Jardim Nova Esperanþa	1.25191e+06	93	1	22.52	7.13	53.34	82.17	-15.39	28.83	281910	89279.3	667795	1.02868e+06	192631	360888	0.533768
Nova BrasÝlia	2.94255e+06	84	1	44.07	28.6	28.01	40.69	-15.47	12.68	1.29684e+06	841612	824132	1.19735e+06	455231	373218	1.21974
Trobogy	3.61428e+06	83	1	64.97	43.79	21.44	39.57	-21.18	18.13	2.34817e+06	1.58266e+06	774908	1.43005e+06	765510	655145	1.16846
Cajazeiras II	512064	139	1	63.58	39.84	14.54	38.84	-23.74	24.3	325587	204011	74430.1	198903	121576	124472	0.976733
Fazenda Grande IV	1.10524e+06	127	1	40.15	13.45	27.1	44.92	-26.7	17.82	443773	148689	299554	496441	295084	196886	1.49876

## Sheet: Fig 1
Class	ClassName	Cod_ClassName	y1985	y1986	y1987	y1988	y1989	y1990	y1991	y1992	y1993	y1994	y1995	y1996	y1997	y1998	y1999	y2000	y2001	y2002	y2003	y2004	y2005	y2006	y2007	y2008	y2009	y2010	y2011	y2012	y2013	y2014	y2015	y2016	y2017	y2018	y2019	y2020	y2021	y2022
3	Forest Formation	3 - Forest Formation	0.179	0.180971	0.154688	0.147779	0.142784	0.139679	0.137705	0.140419	0.141706	0.151521	0.152674	0.152386	0.157037	0.158399	0.15471	0.153823	0.152189	0.150321	0.158121	0.158015	0.157756	0.155329	0.15263	0.151052	0.150053	0.149225	0.147573	0.14617	0.142512	0.140966	0.140866	0.14175	0.140326	0.141625	0.141375	0.144055	0.146892	0.14781
21	Mosaic of Uses	21 - Mosaic of Uses	0.460929	0.447641	0.462766	0.45187	0.446988	0.436408	0.433262	0.424785	0.417528	0.40042	0.383027	0.365135	0.328375	0.310648	0.304294	0.303167	0.29239	0.284871	0.266479	0.263333	0.257305	0.255849	0.256087	0.245538	0.240484	0.233858	0.228176	0.224809	0.222032	0.220061	0.210921	0.205848	0.203777	0.197767	0.191907	0.182383	0.172665	0.160558
24	Urban Area	24 - Urban Area	0.230216	0.259426	0.272248	0.289485	0.300918	0.319919	0.327519	0.337562	0.347464	0.354961	0.36834	0.388918	0.427387	0.448993	0.461032	0.465877	0.478037	0.486362	0.496545	0.500984	0.508153	0.514991	0.519589	0.532408	0.5379	0.547155	0.555752	0.562202	0.571073	0.574834	0.584227	0.589881	0.594307	0.599059	0.603507	0.605828	0.606393	0.610757
99	Annual Max Temperature	Annual Max Temperature	28.3333	28.0727	29.225	28.4667	28.2667	28.6909	28.3	28.4	29.0083	28.7417	29.025	28.5417	28.5667	29.4667	28.5167	28.8	28.9667	29.1833	29.4167	28.9917	29.3417	29.3417	29.2667	29.3667	29.575	29.3333	28.6333	29.1	29.1417	28.3583	29.2083	29.4583	29.0917	29.9	29.7	30.1	30.16	30.1		INMET
